# Supplementary material for: A Retrospective Analysis of Ambiguous Spitz Tumors Using Next-Generation Sequencing
Source: Cancers (Basel). 2025 Apr 4;17(7):1227. doi: 10.3390/cancers17071227 (PMC11988030; doi:10.3390/cancers17071227)
Supplement: Supplementary file 1 [file cancers-17-01227-s001.zip]

Archive with 1 entries (1 files):
- cancers-3533233-supplementary.pdf
